# Supplementary material for: A virtual reality paradigm to assess episodic memory: Validation-dataset for six parallel versions and a structured behavioral assessment
Source: Data Brief. 2020 Feb 13;29:105279. doi: 10.1016/j.dib.2020.105279 (PMC7038457; doi:10.1016/j.dib.2020.105279)
Supplement: Multimedia component 1 [file mmc1.zip › dib_105279_mmc1.csv]

ID	Test	What_i	Details_i	When_i	Ego_i	Allo_i	What_d	Details_d	When_d	Ego_d	Allo_d	Recognition	time
1	1	6	12	4	4	8	9	12	2	3	3	7	188.97
2	1	6	7	3	2	3	7	6	6	4	1	3	207.13
3	1	9	14	3	5	1	9	12	3	3	2	9	701.42
4	1	NaN	NaN	NaN	NaN	NaN	NaN	NaN	NaN	NaN	NaN	NaN	NaN
5	1	13	14	6	6	5	12	12	6	5	3	3	126.64
6	1	10	6	4	6	0	9	2	4	2	0	4	128.77
7	1	14	18	6	8	2	14	18	7	8	3	8	131.89
8	1	12	15	5	7	4	12	12	5	6	3	9	181.21
9	1	13	18	4	6	3	12	7	4	3	5	8	NaN
10	1	10	15	3	6	1	10	12	2	5	2	6	120.94
11	1	11	11	4	7	5	12	9	3	7	5	7	202.5
12	1	19	16	8	9	8	21	22	6	9	7	10	161.23
13	1	9	16	1	4	6	7	12	1	3	4	9	240.44
14	1	10	10	4	2	2	10	10	4	3	0	8	126.33
15	1	13	21	6	6	7	NaN	NaN	NaN	NaN	NaN	0	155.18
16	1	15	14	4	7	3	15	13	5	6	5	11	200.35
17	1	8	13	3	4	2	8	15	1	4	2	5	45.258
18	1	14	21	6	7	4	13	15	5	6	2	6	116.67
19	1	10	12	5	7	2	9	9	5	6	1	5	73.686
20	1	7	8	5	5	1	4	5	2	3	1	9	NaN
1	2	7	13	6	6	5	9	13	5	7	NaN	5	144.44
2	2	6	4	2	4	1	7	7	5	5	2	6	214.66
3	2	7	13	2	4	2	6	11	2	4	1	4	680.68
4	2	NaN	NaN	NaN	NaN	NaN	NaN	NaN	NaN	NaN	NaN	NaN	NaN
5	2	16	19	6	7	7	15	18	6	6	6	11	106.16
6	2	NaN	NaN	NaN	NaN	NaN	NaN	NaN	NaN	NaN	NaN	NaN	NaN
7	2	15	17	6	8	5	14	18	3	8	4	9	NaN
8	2	13	15	3	7	7	12	12	6	7	4	7	172.57
9	2	10	11	3	5	3	6	5	2	3	1	5	128.77
10	2	11	13	3	7	1	11	11	6	7	2	10	130.1
11	2	11	14	6	6	5	10	13	5	5	5	7	181.34
12	2	14	21	5	7	9	14	15	7	6	6	10	144.66
13	2	10	16	4	5	4	10	13	4	4	3	10	226.24
14	2	8	12	4	2	3	NaN	NaN	NaN	NaN	NaN	NaN	175.62
15	2	NaN	NaN	NaN	NaN	NaN	NaN	NaN	NaN	NaN	NaN	NaN	NaN
16	2	16	24	8	9	5	13	22	3	7	5	8	190.68
17	2	11	9	2	6	4	10	13	3	5	5	3	122.49
18	2	9	9	5	5	5	10	13	4	5	6	8	161
19	2	8	10	4	6	3	7	9	3	2	3	3	159.08
20	2	4	NaN	3	3	1	6	6	2	4	2	11	NaN
1	3	10	20	5	7	2	7	13	5	5	3	3	138.42
2	3	10	14	6	7	3	7	10	3	5	2	3	161.65
3	3	16	31	5	8	5	14	27	3	6	5	10	474.12
4	3	5	4	3	3	1	3	3	2	2	0	4	189.33
5	3	15	17	6	6	3	14	16	7	4	4	5	84.54
6	3	9	5	3	4	1	8	6	2	5	2	6	130.09
7	3	16	12	3	6	8	6	5	2	3	2	8	143.24
8	3	13	13	4	6	4	10	12	5	6	4	9	145.78
9	3	12	11	3	5	3	12	12	1	5	5	10	111.78
10	3	14	11	5	7	4	13	11	6	8	3	9	161.43
11	3	10	10	3	5	4	11	11	4	6	5	5	137.32
12	3	19	19	7	9	9	13	17	5	6	7	10	154.53
13	3	10	20	2	4	5	7	14	1	2	3	12	193.6
14	3	NaN	NaN	NaN	NaN	NaN	NaN	NaN	NaN	NaN	NaN	NaN	NaN
15	3	15	23	5	8	3	15	23	5	6	5	0	166.48
16	3	14	23	4	8	8	13	21	5	8	6	8	202.65
17	3	10	14	3	4	3	10	15	1	2	2	7	169.24
18	3	7	10	4	3	4	6	5	4	3	1	6	108
19	3	8	12	3	4	2	7	10	2	4	2	4	76.88
20	3	9	11	4	4	3	8	8	3	4	3	12	NaN
1	4	NaN	NaN	NaN	NaN	NaN	NaN	NaN	NaN	NaN	NaN	NaN	NaN
2	4	NaN	NaN	NaN	NaN	NaN	NaN	NaN	NaN	NaN	NaN	NaN	NaN
3	4	9	16	3	5	5	3	3	1	1	1	8	379.65
4	4	7	5	3	5	0	6	2	2	3	1	3	231.86
5	4	NaN	NaN	NaN	NaN	NaN	NaN	NaN	NaN	NaN	NaN	NaN	NaN
6	4	7	4	4	2	1	6	7	4	3	2	6	140.42
7	4	13	7	6	8	5	11	7	6	7	4	8	NaN
8	4	6	6	2	4	2	4	3	2	1	1	7	138.05
9	4	NaN	NaN	NaN	NaN	NaN	NaN	NaN	NaN	NaN	NaN	NaN	NaN
10	4	7	9	3	5	2	2	0	1	1	1	4	115.57
11	4	9	11	4	6	5	8	8	5	5	4	5	244.53
12	4	16	12	7	9	9	13	10	6	6	7	9	126.36
13	4	8	11	5	2	2	8	14	4	1	4	9	217.24
14	4	14	19	4	6	2	12	16	7	5	2	0	324.27
15	4	18	15	9	9	5	14	13	7	7	6	0	149.84
16	4	11	13	5	7	6	7	9	4	5	3	6	168.16
17	4	6	4	3	3	2	5	4	2	1	2	6	115.8
18	4	12	5	4	5	3	10	10	3	5	4	8	165.33
19	4	7	11	5	4	3	5	5	3	4	1	5	85.575
20	4	3	1	2	2	1	3	2	1	2	0	12	NaN
1	5	NaN	NaN	NaN	NaN	NaN	NaN	NaN	NaN	NaN	NaN	NaN	NaN
2	5	NaN	NaN	NaN	NaN	NaN	NaN	NaN	NaN	NaN	NaN	NaN	NaN
3	5	18	16	5	9	6	13	14	5	6	3	8	250.66
4	5	6	2	3	2	2	6	5	1	2	0	5	NaN
5	5	14	20	6	6	5	15	22	7	5	5	7	NaN
6	5	9	9	3	6	1	7	8	4	4	2	8	NaN
7	5	NaN	NaN	NaN	NaN	NaN	NaN	NaN	NaN	NaN	NaN	NaN	NaN
8	5	11	12	6	6	4	4	6	1	3	0	5	150.32
9	5	NaN	NaN	NaN	NaN	NaN	NaN	NaN	NaN	NaN	NaN	NaN	NaN
10	5	18	17	7	8	10	10	7	3	5	6	5	175.2
11	5	8	9	3	5	4	1	2	0	1	1	8	149.68
12	5	16	13	5	8	9	11	7	1	5	3	10	131.14
13	5	8	13	4	4	5	4	6	1	1	0	8	198.06
14	5	13	18	3	7	4	11	17	5	1	4	4	288.38
15	5	15	26	5	7	9	13	20	5	7	8	0	161.05
16	5	14	22	6	8	8	14	23	6	8	8	10	190.29
17	5	NaN	NaN	NaN	NaN	NaN	NaN	NaN	NaN	NaN	NaN	NaN	NaN
18	5	12	21	5	8	5	10	18	6	6	5	9	199.02
19	5	12	9	6	6	5	2	3	2	1	0	2	89.24
20	5	4	1	3	4	1	4	3	3	2	1	10	NaN
1	6	NaN	NaN	NaN	NaN	NaN	NaN	NaN	NaN	NaN	NaN	NaN	NaN
2	6	NaN	NaN	NaN	NaN	NaN	NaN	NaN	NaN	NaN	NaN	NaN	NaN
3	6	NaN	NaN	NaN	NaN	NaN	NaN	NaN	NaN	NaN	NaN	NaN	NaN
4	6	8	10	5	6	3	7	7	3	4	2	7	408.27
5	6	15	20	8	6	4	16	23	7	7	4	9	NaN
6	6	7	6	3	4	1	4	3	2	2	1	5	14
7	6	NaN	NaN	NaN	NaN	NaN	NaN	NaN	NaN	NaN	NaN	NaN	NaN
8	6	10	11	4	8	0	NaN	NaN	NaN	NaN	NaN	NaN	NaN
9	6	NaN	NaN	NaN	NaN	NaN	NaN	NaN	NaN	NaN	NaN	NaN	NaN
10	6	10	19	5	6	6	9	16	1	5	7	10	147.42
11	6	8	9	4	4	3	5	7	2	4	1	9	126.11
12	6	15	21	7	9	9	10	13	5	6	5	9	193.8
13	6	5	6	4	4	1	3	4	2	2	0	7	166.89
14	6	6	10	1	2	0	6	8	1	3	2	8	281.58
15	6	NaN	NaN	NaN	NaN	NaN	NaN	NaN	NaN	NaN	NaN	0	NaN
16	6	12	19	3	7	4	10	17	2	6	4	8	160.69
17	6	NaN	NaN	NaN	NaN	NaN	NaN	NaN	NaN	NaN	NaN	NaN	NaN
18	6	7	12	6	6	4	9	12	6	5	4	10	18
19	6	7	12	3	5	1	4	6	3	2	0	5	110.48
20	6	7	8	3	3	1	4	7	1	3	0	8	265.61
