# Supplementary material for: A virtual reality paradigm to assess episodic memory: Validation-dataset for six parallel versions and a structured behavioral assessment
Source: Data Brief. 2020 Feb 13;29:105279. doi: 10.1016/j.dib.2020.105279 (PMC7038457; doi:10.1016/j.dib.2020.105279)
Supplement: Multimedia component 2 [file mmc2.zip]

Archive with 1 entries (1 files):
- dib_105279_mmc2.csv
