# Supplementary material for: A virtual reality paradigm to assess episodic memory: Validation-dataset for six parallel versions and a structured behavioral assessment
Source: Data Brief. 2020 Feb 13;29:105279. doi: 10.1016/j.dib.2020.105279 (PMC7038457; doi:10.1016/j.dib.2020.105279)
Supplement: Multimedia component 2 [file mmc2.zip › dib_105279_mmc2.csv]

ID	age	gender
1	19	0
2	58	1
3	21	1
4	57	0
5	26	0
6	54	1
7	21	0
8	28	0
9	21	0
10	19	1
11	18	0
12	19	0
13	30	0
14	27	0
15	24	0
16	27	0
17	18	0
18	26	0
19	26	1
20	62	1
