# Supplementary material for: A virtual reality paradigm to assess episodic memory: Validation-dataset for six parallel versions and a structured behavioral assessment
Source: Data Brief. 2020 Feb 13;29:105279. doi: 10.1016/j.dib.2020.105279 (PMC7038457; doi:10.1016/j.dib.2020.105279)
Supplement: Multimedia component 3 [file mmc3.xml]

<?xml version="1.0" encoding="utf-8" standalone="no"?>
<data>
  <datasets>
    <author>yvonne@unak.is</author>
    <type>1</type>
    <dataset>
      <name>A virtual reality paradigm to assess episodic memory: Six different maps and schemes for behavioral assessment</name>
      <caption />
      <description>This repository contains the UNITY files of the 6 parallel versions of the test, compiled to run on Windows, as well as the structured grids for responses of participants.</description>
      <filetype>
        <name />
      </filetype>
      <filesize />
      <source>0</source>
      <sourcename>Original Data</sourcename>
      <access>
        <type>1</type>
        <name>Data available in data repository</name>
        <reponame>Mendeley Data</reponame>
        <PersistentId>10.17632/4nt4t3zs8f.1</PersistentId>
        <deeplinkurl> https://data.mendeley.com/datasets/4nt4t3zs8f/1</deeplinkurl>
      </access>
    </dataset>
  </datasets>
</data>
